# Supplementary material for: Using machine learning and big data to explore the drug resistance landscape in HIV
Source: PLoS Comput Biol. 2021 Aug 26;17(8):e1008873. doi: 10.1371/journal.pcbi.1008873 (PMC8425536; doi:10.1371/journal.pcbi.1008873)
Supplement: S1 Data — A zip archive containing the processed data used to generate each panel of the main figures. (ZIP) [file pcbi.1008873.s007.zip]

Archive with 16 entries (15 files):
- AllFigures_data/
- __MACOSX/._AllFigures_data
- AllFigures_data/Fig_3.csv
- __MACOSX/AllFigures_data/._Fig_3.csv
- AllFigures_data/Fig_2_b.csv
- __MACOSX/AllFigures_data/._Fig_2_b.csv
- AllFigures_data/Fig_2_a.csv
- __MACOSX/AllFigures_data/._Fig_2_a.csv
- AllFigures_data/Fig_1_b.csv
- __MACOSX/AllFigures_data/._Fig_1_b.csv
- AllFigures_data/Fig_1_c.csv
- __MACOSX/AllFigures_data/._Fig_1_c.csv
- AllFigures_data/Fig_1_a.csv
- __MACOSX/AllFigures_data/._Fig_1_a.csv
- AllFigures_data/Fig_S2.csv
- __MACOSX/AllFigures_data/._Fig_S2.csv
