# Supplementary material for: Using machine learning and big data to explore the drug resistance landscape in HIV
Source: PLoS Comput Biol. 2021 Aug 26;17(8):e1008873. doi: 10.1371/journal.pcbi.1008873 (PMC8425536; doi:10.1371/journal.pcbi.1008873)
Supplement: S1 Data — A zip archive containing the processed data used to generate each panel of the main figures. (ZIP) [file pcbi.1008873.s007.zip › AllFigures_data/Fig_3.csv]

	index	variable	ratio	lower	higher	group	dataset
6	H208Y	K219N	25.4534292356873	15.08879246218696	38.70982142857143	NRTI	UK
9	D218E	K219N	14.104283528811832	5.836292173362527	25.37132275132275	NRTI	UK
18	H208Y	A98G	25.31903190319032	15.452869461790067	36.45341168005756	NNRTI	UK
19	E203K	A98G	16.290372867073938	9.743386243386244	24.41815951620265	NNRTI	UK
20	I135L	A98G	10.723354688410016	7.276303079721508	14.689894896796252	NNRTI	UK
21	D218E	A98G	14.022848438690026	6.74792243767313	22.59697217675941	NNRTI	UK
22	L228R	A98G	12.898374743134688	6.58234935004988	19.863636363636363	NNRTI	UK
23	L228H	A98G	21.279808914743615	13.990120150550089	29.67633003263968	NNRTI	UK
25	E203K	K219E	23.92407974314941	16.16252469331512	33.622767857142854	NRTI	UK
27	D218E	K219E	34.28846980186202	21.816462607160286	50.327407886231406	NRTI	UK
28	L228R	K219E	23.1767075012586	14.598196889138405	33.11545880407826	NRTI	UK
29	L228H	K219E	41.43798052650559	31.52022934295094	54.419236677301186	NRTI	UK
36	H208Y	D67N	54.02393617021277	41.60004032258065	70.58023965450822	NRTI	UK
37	E203K	D67N	37.90714285714285	29.952037545787547	47.58919455059949	NRTI	UK
39	D218E	D67N	121.33695652173914	89.26799938013329	178.33619644300725	NRTI	UK
40	L228R	D67N	8.62303664921466	5.81062582880609	11.703661971830986	NRTI	UK
41	L228H	D67N	32.874251497005986	25.9768894922785	42.00178048807629	NRTI	UK
45	D218E	G190S	20.129629629629623	6.3455617238024375	37.54820143884892	NNRTI	UK
46	L228R	G190S	17.293181818181818	5.607099514563107	31.58461538461539	NNRTI	UK
52	L228R	K65R	14.06554174570369	7.961175359924472	21.4052651093808	NRTI	UK
54	H208Y	V118I	14.421352893235536	10.979057575477226	18.849416218370195	Other	UK
55	E203K	V118I	6.4786280764027655	4.8480427950093645	8.72767673442515	Other	UK
59	L228H	V118I	7.379150195370518	5.5792501487800035	9.50723579948286	Other	UK
60	H208Y	H221Y	8.616940916089298	4.044746011369888	14.084692536150735	NNRTI	UK
71	L228H	Q151M	19.632019115890078	7.440225412585536	35.24388435878428	NRTI	UK
72	H208Y	T215Y	77.31505449212891	59.281180727913465	104.48813329184465	NRTI	UK
73	E203K	T215Y	26.090884433224144	19.999242335314644	33.060267857142854	NRTI	UK
75	D218E	T215Y	22.030975642699566	15.718790136141793	30.106039564465853	NRTI	UK
76	L228R	T215Y	32.27921555609463	25.16882730175185	41.215679442508716	NRTI	UK
77	L228H	T215Y	19.570971211749058	15.265625607128825	24.899963833634718	NRTI	UK
78	H208Y	F227L	27.073992673992677	11.946204577783526	44.53955357142858	NNRTI	UK
79	E203K	F227L	23.703556851311955	11.501867219917012	38.724317882971725	NNRTI	UK
82	L228R	F227L	24.329163923633967	10.973586250594012	39.521568627450975	NNRTI	UK
84	H208Y	M184V	13.257233735056325	9.956009296148736	17.61678127537423	NRTI	UK
85	E203K	M184V	20.42189007746219	16.20345903195643	26.41991908614945	NRTI	UK
87	D218E	M184V	18.580185806318788	13.672715453064821	25.25773195876289	NRTI	UK
88	L228R	M184V	15.620160076818138	11.942353548749075	19.860627952411498	NRTI	UK
89	L228H	M184V	12.110276817402214	9.382424871578436	15.421941339105981	NRTI	UK
90	H208Y	L210W	102.8328325463824	79.94313832695461	136.47066578773897	NRTI	UK
91	E203K	L210W	39.03027326966044	29.919228670183735	50.2102168118491	NRTI	UK
93	D218E	L210W	22.92154781433948	16.18045112781955	31.529131959904863	NRTI	UK
94	L228R	L210W	31.748547717842325	24.12241303390577	41.64828442730828	NRTI	UK
95	L228H	L210W	23.541484302468785	17.573090309580508	30.177059353418073	NRTI	UK
99	D218E	T215V	49.843665768194064	22.83086419753086	85.6111111111111	NRTI	UK
102	H208Y	L74I	30.24822695035461	13.785490527571973	50.78804347826087	NRTI	UK
103	E203K	L74I	29.00854551796302	14.125424592391305	45.99386095901775	NRTI	UK
105	D218E	L74I	66.40587572213612	38.03703703703704	96.7814979371628	NRTI	UK
106	L228R	L74I	18.7676499032882	7.502300198448492	33.96874999999999	NRTI	UK
107	L228H	L74I	66.29989279234702	45.40861447756307	90.90641616448069	NRTI	UK
108	H208Y	L74V	28.87315622362445	18.162624001314466	41.40224719101123	NRTI	UK
109	E203K	L74V	18.688772059275657	11.410526315789475	27.230215827338128	NRTI	UK
111	D218E	L74V	20.924271109428247	11.299668422965114	32.779345387016065	NRTI	UK
112	L228R	L74V	14.064663363648705	7.350678733031674	22.222586206896555	NRTI	UK
113	L228H	L74V	14.09265274347686	8.046373128995116	20.73563947953031	NRTI	UK
126	H208Y	M41L	83.73176080445016	63.02694394213382	115.38496663154196	NRTI	UK
127	E203K	M41L	22.21001612850137	17.355030595480915	28.58820608899297	NRTI	UK
129	D218E	M41L	31.497841054965573	23.47222960403933	42.09762767969736	NRTI	UK
130	L228R	M41L	26.321451672289058	20.580129000248075	33.79374403625954	NRTI	UK
131	L228H	M41L	22.174480102695764	17.553482426329595	28.156287694661984	NRTI	UK
136	L228R	A62V	20.09642056810611	12.183259911894275	30.890497465417987	NRTI	UK
137	L228H	A62V	10.182186421173762	4.912458361092606	15.802837014470676	NRTI	UK
151	E203K	M184I	13.239837398373982	5.543829787234043	22.108388157894737	NRTI	UK
158	I135L	P225H	11.172053231939163	5.929672447013488	16.892749288576574	NNRTI	UK
173	L228H	D67G	25.343874240277838	11.313615502294748	42.36363636363637	NRTI	UK
174	H208Y	G190A	15.193405783753915	9.769356845243973	21.72868975276783	NNRTI	UK
175	E203K	G190A	14.309133489461358	9.616855495925263	20.17141966651083	NNRTI	UK
177	D218E	G190A	9.819993571198973	5.448079447237426	15.540830875122909	NNRTI	UK
178	L228R	G190A	11.292992606878816	7.0450811598770775	16.393540313449734	NNRTI	UK
179	L228H	G190A	15.286062281914544	10.526121545148856	21.276623708517395	NNRTI	UK
186	H208Y	T215F	11.557905759162304	5.836046511627908	18.59398508300585	NRTI	UK
189	D218E	T215F	54.24290285714285	38.18461538461538	75.60461441213654	NRTI	UK
190	L228R	T215F	19.515205091937766	12.011747430249633	28.02111889531932	NRTI	UK
191	L228H	T215F	36.54452483139178	27.0151623686724	47.52616864532542	NRTI	UK
192	H208Y	T69D	42.244352869352866	27.131862745098037	60.083099131323465	NRTI	UK
193	E203K	T69D	21.634764816773185	13.072963400236127	32.395701643489254	NRTI	UK
195	D218E	T69D	17.216566452415506	6.800245700245701	29.32763187769621	NRTI	UK
196	L228R	T69D	19.99169375225713	11.154990789776653	30.78617620471456	NRTI	UK
197	L228H	T69D	34.18845301984836	22.387401956820568	46.24874678227882	NRTI	UK
198	H208Y	V75M	92.07615710861148	56.62492148241206	137.20153518123664	NRTI	UK
199	E203K	V75M	42.94799437016186	21.611621747935814	68.41186711156246	NRTI	UK
201	D218E	V75M	41.58995502248876	15.651216931216931	73.55170454545456	NRTI	UK
202	L228R	V75M	21.544346070208146	4.404381995713265	42.63416716468881	NRTI	UK
203	L228H	V75M	30.96806003473084	14.059930313588849	52.567335562987736	NRTI	UK
204	H208Y	K219Q	11.995672721061323	7.294969566140561	17.75824175824176	NRTI	UK
205	E203K	K219Q	19.700850523022773	13.991397739997964	26.988736760527	NRTI	UK
207	D218E	K219Q	94.92227979274612	71.58198589256645	128.21428571428572	NRTI	UK
208	L228R	K219Q	11.222338497664566	7.18103448275862	16.28210361067504	NRTI	UK
209	L228H	K219Q	30.62009025572455	23.332938154514924	39.606161784792846	NRTI	UK
216	H208Y	L100I	17.308551347130027	6.966359447004608	30.44057864859916	NNRTI	UK
217	E203K	L100I	15.530395515415757	6.31772823173861	26.487804878048774	NNRTI	UK
219	D218E	L100I	24.12583454281568	9.893844024820321	41.24553305539011	NNRTI	UK
220	L228R	L100I	28.014662332972197	14.777066666666665	44.424742268041236	NNRTI	UK
221	L228H	L100I	20.22226277372263	9.745249824067557	32.91088397099275	NNRTI	UK
240	H208Y	E44D	92.05513063233623	69.57510040160642	118.8661586732407	NRTI	UK
241	E203K	E44D	43.598388315285824	31.903712871287127	57.14960862501847	NRTI	UK
243	D218E	E44D	21.826838619728125	12.87108419704204	34.12515448236524	NRTI	UK
244	L228R	E44D	16.697255099471167	9.474316096389677	25.34254073722512	NRTI	UK
245	L228H	E44D	21.79200326397389	14.732196969696972	30.754566379566374	NRTI	UK
246	H208Y	V108I	16.386991386991387	9.783510638297873	24.926893978046326	NNRTI	UK
247	E203K	V108I	17.871838859830124	11.552276485503251	25.739677858439197	NNRTI	UK
249	D218E	V108I	14.860751993104934	7.86274629539163	24.622675197143284	NNRTI	UK
250	L228R	V108I	17.089864792070674	10.587434139853702	25.025007358712717	NNRTI	UK
251	L228H	V108I	16.386991386991387	10.697813019828756	22.994096812278638	NNRTI	UK
253	E203K	K103N	6.825116406463982	5.178258177252986	8.99874789767606	NNRTI	UK
255	D218E	K103N	6.1623344853757525	4.046150618837843	8.664276206322794	NNRTI	UK
256	L228R	K103N	14.598805524674948	11.317351236852355	19.127870907096977	NNRTI	UK
257	L228H	K103N	7.3064913722267875	5.64452183024261	9.427208226488325	NNRTI	UK
258	H208Y	K70R	12.31537356321839	8.140755405457863	17.590930377225295	NRTI	UK
259	E203K	K70R	30.29073033707865	23.35669505139104	39.02975110189266	NRTI	UK
261	D218E	K70R	64.35775862068965	48.35955619183966	88.86435972629522	NRTI	UK
262	L228R	K70R	18.53631284916201	13.12807242823975	25.28337499053245	NRTI	UK
263	L228H	K70R	36.400930851063826	28.223383628725546	45.937828856272496	NRTI	UK
274	L228R	Y115F	24.930841121495327	12.915850815850813	39.00416079887338	NRTI	UK
276	H208Y	Y181C	12.597046885270341	8.479652403305273	17.739490740740738	NNRTI	UK
277	E203K	Y181C	14.62055441661467	10.417529585798817	19.512831215970962	NNRTI	UK
279	D218E	Y181C	18.51936892771192	12.555498193082087	25.767533181496898	NNRTI	UK
280	L228R	Y181C	46.428630819173314	36.05585201887344	59.41103698055661	NNRTI	UK
281	L228H	Y181C	22.010912908894078	16.913165680473373	28.201302018236948	NNRTI	UK
297	D218E	T69N	19.706198880757643	12.74875056792367	28.749775449101797	Other	UK
298	L228R	T69N	11.725678538003054	7.4147514825311385	16.361135155762803	Other	UK
299	L228H	T69N	10.189174149973136	6.70924447529793	14.284724564362	Other	UK
305	L228H	V75I	18.929851510496672	8.049003482972136	33.11283582089553	NRTI	UK
318	H208Y	K219R	83.2837837837838	53.33557692307693	120.88508904888216	NRTI	UK
319	E203K	K219R	44.56714876033058	24.255997001499253	69.89429708222812	NRTI	UK
321	D218E	K219R	33.494565217391305	11.557291666666664	60.29347826086956	NRTI	UK
322	L228R	K219R	54.50766509433962	30.928909952606634	83.48891625615764	NRTI	UK
323	L228H	K219R	22.089605734767023	7.930501930501929	38.56854838709677	NRTI	UK
336	H208Y	Y188L	12.705382653061225	4.909502262443438	22.249384329295875	NNRTI	UK
341	L228H	Y188L	9.98898916967509	4.673902027027028	16.99539353649945	NNRTI	UK
346	L228R	K101E	14.36242603550296	8.539076080485772	21.536224489795924	NNRTI	UK
347	L228H	K101E	8.063116370808679	4.1027075812274365	12.652458146379118	NNRTI	UK
348	H208Y	M230L	23.50847457627119	5.111940298507462	44.693515908175605	NNRTI	UK
352	L228R	M230L	29.91987673343606	10.260170118343195	54.60144927536232	NNRTI	UK
