# Supplementary material for: Using machine learning and big data to explore the drug resistance landscape in HIV
Source: PLoS Comput Biol. 2021 Aug 26;17(8):e1008873. doi: 10.1371/journal.pcbi.1008873 (PMC8425536; doi:10.1371/journal.pcbi.1008873)
Supplement: S1 Data — A zip archive containing the processed data used to generate each panel of the main figures. (ZIP) [file pcbi.1008873.s007.zip › AllFigures_data/Fig_2_b.csv]

	task	target	dataset	subtype	shorthand	variable	value	group	group2
137	DRM features removed	encoded_label	Africa	ALL	FC	bal acc	0.6096540506744418	DRM features removed ALL	encoded_label ALL
138	DRM features removed	encoded_label	Africa	ALL	LR	bal acc	0.5898595403024619	DRM features removed ALL	encoded_label ALL
139	DRM features removed	encoded_label	Africa	ALL	NB	bal acc	0.5851246742313098	DRM features removed ALL	encoded_label ALL
140	DRM features removed	encoded_label	Africa	ALL	RF	bal acc	0.5879304634736693	DRM features removed ALL	encoded_label ALL
148	DRM features removed	encoded_label	UK	B	FC	bal acc	0.5207324428072595	DRM features removed B	encoded_label B
149	DRM features removed	encoded_label	UK	B	LR	bal acc	0.5173666547294474	DRM features removed B	encoded_label B
150	DRM features removed	encoded_label	UK	B	NB	bal acc	0.5193342728670604	DRM features removed B	encoded_label B
151	DRM features removed	encoded_label	UK	B	RF	bal acc	0.5130216629588299	DRM features removed B	encoded_label B
159	DRM features removed	encoded_label	UK	C	FC	bal acc	0.5281674592512031	DRM features removed C	encoded_label C
160	DRM features removed	encoded_label	UK	C	LR	bal acc	0.5269082687062983	DRM features removed C	encoded_label C
161	DRM features removed	encoded_label	UK	C	NB	bal acc	0.5311225082161043	DRM features removed C	encoded_label C
162	DRM features removed	encoded_label	UK	C	RF	bal acc	0.5210757232185804	DRM features removed C	encoded_label C
170	DRM features removed	hasDRM	Africa	ALL	FC	bal acc	0.6041318063576991	DRM features removed ALL	hasDRM ALL
171	DRM features removed	hasDRM	Africa	ALL	LR	bal acc	0.6124508020523013	DRM features removed ALL	hasDRM ALL
172	DRM features removed	hasDRM	Africa	ALL	NB	bal acc	0.6298086695150319	DRM features removed ALL	hasDRM ALL
173	DRM features removed	hasDRM	Africa	ALL	RF	bal acc	0.609747353011828	DRM features removed ALL	hasDRM ALL
181	DRM features removed	hasDRM	UK	B	FC	bal acc	0.5980117826232261	DRM features removed B	hasDRM B
182	DRM features removed	hasDRM	UK	B	LR	bal acc	0.6286254965303664	DRM features removed B	hasDRM B
183	DRM features removed	hasDRM	UK	B	NB	bal acc	0.5949963886467766	DRM features removed B	hasDRM B
184	DRM features removed	hasDRM	UK	B	RF	bal acc	0.570201611919447	DRM features removed B	hasDRM B
192	DRM features removed	hasDRM	UK	C	FC	bal acc	0.549272690277641	DRM features removed C	hasDRM C
193	DRM features removed	hasDRM	UK	C	LR	bal acc	0.561156450586453	DRM features removed C	hasDRM C
194	DRM features removed	hasDRM	UK	C	NB	bal acc	0.5623572770536085	DRM features removed C	hasDRM C
195	DRM features removed	hasDRM	UK	C	RF	bal acc	0.5356518805641176	DRM features removed C	hasDRM C
