# Supplementary material for: Using machine learning and big data to explore the drug resistance landscape in HIV
Source: PLoS Comput Biol. 2021 Aug 26;17(8):e1008873. doi: 10.1371/journal.pcbi.1008873 (PMC8425536; doi:10.1371/journal.pcbi.1008873)
Supplement: S1 Data — A zip archive containing the processed data used to generate each panel of the main figures. (ZIP) [file pcbi.1008873.s007.zip › AllFigures_data/Fig_2_a.csv]

	task	target	dataset	subtype	shorthand	variable	value	group	group2
5	DRM features removed	encoded_label	Africa	ALL	FC	AMI	0.0516493005631686	DRM features removed ALL	encoded_label ALL
6	DRM features removed	encoded_label	Africa	ALL	LR	AMI	0.06361716769843981	DRM features removed ALL	encoded_label ALL
7	DRM features removed	encoded_label	Africa	ALL	NB	AMI	0.05145663901677067	DRM features removed ALL	encoded_label ALL
8	DRM features removed	encoded_label	Africa	ALL	RF	AMI	0.04181038872133705	DRM features removed ALL	encoded_label ALL
16	DRM features removed	encoded_label	UK	B	FC	AMI	0.006811969570915277	DRM features removed B	encoded_label B
17	DRM features removed	encoded_label	UK	B	LR	AMI	0.008552171595017541	DRM features removed B	encoded_label B
18	DRM features removed	encoded_label	UK	B	NB	AMI	0.006936811960689824	DRM features removed B	encoded_label B
19	DRM features removed	encoded_label	UK	B	RF	AMI	0.001774323882857246	DRM features removed B	encoded_label B
27	DRM features removed	encoded_label	UK	C	FC	AMI	0.0049168624686927185	DRM features removed C	encoded_label C
28	DRM features removed	encoded_label	UK	C	LR	AMI	0.007210949846518276	DRM features removed C	encoded_label C
29	DRM features removed	encoded_label	UK	C	NB	AMI	0.008220133137692636	DRM features removed C	encoded_label C
30	DRM features removed	encoded_label	UK	C	RF	AMI	0.002783452586202802	DRM features removed C	encoded_label C
38	DRM features removed	hasDRM	Africa	ALL	FC	AMI	0.03166102074041499	DRM features removed ALL	hasDRM ALL
39	DRM features removed	hasDRM	Africa	ALL	LR	AMI	0.06921169902148219	DRM features removed ALL	hasDRM ALL
40	DRM features removed	hasDRM	Africa	ALL	NB	AMI	0.06611172637950487	DRM features removed ALL	hasDRM ALL
41	DRM features removed	hasDRM	Africa	ALL	RF	AMI	0.05494621427563095	DRM features removed ALL	hasDRM ALL
49	DRM features removed	hasDRM	UK	B	FC	AMI	0.024434417425957537	DRM features removed B	hasDRM B
50	DRM features removed	hasDRM	UK	B	LR	AMI	0.07685048663913394	DRM features removed B	hasDRM B
51	DRM features removed	hasDRM	UK	B	NB	AMI	0.05097259803062116	DRM features removed B	hasDRM B
52	DRM features removed	hasDRM	UK	B	RF	AMI	0.020275649085595697	DRM features removed B	hasDRM B
60	DRM features removed	hasDRM	UK	C	FC	AMI	0.008081122471552654	DRM features removed C	hasDRM C
61	DRM features removed	hasDRM	UK	C	LR	AMI	0.029918522355485144	DRM features removed C	hasDRM C
62	DRM features removed	hasDRM	UK	C	NB	AMI	0.026720704456694274	DRM features removed C	hasDRM C
63	DRM features removed	hasDRM	UK	C	RF	AMI	0.009206594652393646	DRM features removed C	hasDRM C
