# Supplementary material for: Using machine learning and big data to explore the drug resistance landscape in HIV
Source: PLoS Comput Biol. 2021 Aug 26;17(8):e1008873. doi: 10.1371/journal.pcbi.1008873 (PMC8425536; doi:10.1371/journal.pcbi.1008873)
Supplement: S1 Data — A zip archive containing the processed data used to generate each panel of the main figures. (ZIP) [file pcbi.1008873.s007.zip › AllFigures_data/Fig_1_b.csv]

	task	dataset	subtype	shorthand	variable	value	group
104	DRM features removed	Africa	ALL	FC	bal acc	0.6096540506744418	DRM features removed ALL
105	DRM features removed	Africa	ALL	LR	bal acc	0.5898595403024619	DRM features removed ALL
106	DRM features removed	Africa	ALL	NB	bal acc	0.5851246742313098	DRM features removed ALL
107	DRM features removed	Africa	ALL	RF	bal acc	0.5879304634736693	DRM features removed ALL
115	DRM features removed	UK	B	FC	bal acc	0.5207324428072595	DRM features removed B
116	DRM features removed	UK	B	LR	bal acc	0.5173666547294474	DRM features removed B
117	DRM features removed	UK	B	NB	bal acc	0.5193342728670604	DRM features removed B
118	DRM features removed	UK	B	RF	bal acc	0.5130216629588299	DRM features removed B
126	DRM features removed	UK	C	FC	bal acc	0.5281674592512031	DRM features removed C
127	DRM features removed	UK	C	LR	bal acc	0.5269082687062983	DRM features removed C
128	DRM features removed	UK	C	NB	bal acc	0.5311225082161043	DRM features removed C
129	DRM features removed	UK	C	RF	bal acc	0.5210757232185804	DRM features removed C
137	DRM features & DRM sequences removed	Africa	ALL	FC	bal acc	0.5	DRM features & DRM sequences removed ALL
138	DRM features & DRM sequences removed	Africa	ALL	LR	bal acc	0.5077297577297577	DRM features & DRM sequences removed ALL
139	DRM features & DRM sequences removed	Africa	ALL	NB	bal acc	0.5047232547232547	DRM features & DRM sequences removed ALL
140	DRM features & DRM sequences removed	Africa	ALL	RF	bal acc	0.5044450044450044	DRM features & DRM sequences removed ALL
148	DRM features & DRM sequences removed	UK	B	FC	bal acc	0.5	DRM features & DRM sequences removed B
149	DRM features & DRM sequences removed	UK	B	LR	bal acc	0.5	DRM features & DRM sequences removed B
150	DRM features & DRM sequences removed	UK	B	NB	bal acc	0.5008510244337648	DRM features & DRM sequences removed B
151	DRM features & DRM sequences removed	UK	B	RF	bal acc	0.5005799129671515	DRM features & DRM sequences removed B
159	DRM features & DRM sequences removed	UK	C	FC	bal acc	0.5	DRM features & DRM sequences removed C
160	DRM features & DRM sequences removed	UK	C	LR	bal acc	0.49844343595339563	DRM features & DRM sequences removed C
161	DRM features & DRM sequences removed	UK	C	NB	bal acc	0.500464235931806	DRM features & DRM sequences removed C
162	DRM features & DRM sequences removed	UK	C	RF	bal acc	0.49992403316107265	DRM features & DRM sequences removed C
170	all features kept	Africa	ALL	FC	bal acc	0.8334192248407525	all features kept ALL
171	all features kept	Africa	ALL	LR	bal acc	0.864955336416142	all features kept ALL
172	all features kept	Africa	ALL	NB	bal acc	0.869591930222049	all features kept ALL
173	all features kept	Africa	ALL	RF	bal acc	0.8640554100816511	all features kept ALL
181	all features kept	UK	B	FC	bal acc	0.6317121986691773	all features kept B
182	all features kept	UK	B	LR	bal acc	0.610525826837545	all features kept B
183	all features kept	UK	B	NB	bal acc	0.6164209937235191	all features kept B
184	all features kept	UK	B	RF	bal acc	0.6173485822978708	all features kept B
192	all features kept	UK	C	FC	bal acc	0.6335841170323928	all features kept C
193	all features kept	UK	C	LR	bal acc	0.6478591332039608	all features kept C
194	all features kept	UK	C	NB	bal acc	0.6582531744847016	all features kept C
195	all features kept	UK	C	RF	bal acc	0.6558547947217899	all features kept C
