# Supplementary material for: Using machine learning and big data to explore the drug resistance landscape in HIV
Source: PLoS Comput Biol. 2021 Aug 26;17(8):e1008873. doi: 10.1371/journal.pcbi.1008873 (PMC8425536; doi:10.1371/journal.pcbi.1008873)
Supplement: S1 Data — A zip archive containing the processed data used to generate each panel of the main figures. (ZIP) [file pcbi.1008873.s007.zip › AllFigures_data/Fig_1_c.csv]

	brier	dataset	num	shorthand	subtype	task	group
5	0.34636591478696743	Africa	0.0	FC	ALL	DRM features removed	DRM features removed ALL
6	0.23313081707391936	Africa	0.0	LR	ALL	DRM features removed	DRM features removed ALL
7	0.23554910050163158	Africa	0.0	NB	ALL	DRM features removed	DRM features removed ALL
8	0.24533616103056433	Africa	0.0	RF	ALL	DRM features removed	DRM features removed ALL
9	0.24525937257105473	Africa	1.0	RF	ALL	DRM features removed	DRM features removed ALL
10	0.2454838145174452	Africa	2.0	RF	ALL	DRM features removed	DRM features removed ALL
11	0.24535211034010182	Africa	3.0	RF	ALL	DRM features removed	DRM features removed ALL
12	0.24531024710703808	Africa	4.0	RF	ALL	DRM features removed	DRM features removed ALL
13	0.24527232736515378	Africa	5.0	RF	ALL	DRM features removed	DRM features removed ALL
14	0.24540473122072076	Africa	6.0	RF	ALL	DRM features removed	DRM features removed ALL
15	0.24543991951835095	Africa	7.0	RF	ALL	DRM features removed	DRM features removed ALL
16	0.24527852170551107	Africa	8.0	RF	ALL	DRM features removed	DRM features removed ALL
17	0.24520382622758488	Africa	9.0	RF	ALL	DRM features removed	DRM features removed ALL
18	0.24535739529119335	Africa	10.0	RF	ALL	DRM features removed	DRM features removed ALL
19	0.24530607918273234	Africa	11.0	RF	ALL	DRM features removed	DRM features removed ALL
20	0.2451942965023258	Africa	12.0	RF	ALL	DRM features removed	DRM features removed ALL
21	0.24530974184321888	Africa	13.0	RF	ALL	DRM features removed	DRM features removed ALL
22	0.2453950149007118	Africa	14.0	RF	ALL	DRM features removed	DRM features removed ALL
23	0.24524967889322755	Africa	15.0	RF	ALL	DRM features removed	DRM features removed ALL
24	0.24529432772471832	Africa	16.0	RF	ALL	DRM features removed	DRM features removed ALL
25	0.24531250484154907	Africa	17.0	RF	ALL	DRM features removed	DRM features removed ALL
26	0.24530066002117507	Africa	18.0	RF	ALL	DRM features removed	DRM features removed ALL
27	0.24506916482414756	Africa	19.0	RF	ALL	DRM features removed	DRM features removed ALL
95	0.4195488721804511	Africa	0.0	FC	ALL	DRM features & DRM sequences removed	DRM features & DRM sequences removed ALL
96	0.28489910745105007	Africa	0.0	LR	ALL	DRM features & DRM sequences removed	DRM features & DRM sequences removed ALL
97	0.27523673680850713	Africa	0.0	NB	ALL	DRM features & DRM sequences removed	DRM features & DRM sequences removed ALL
98	0.2814917127002375	Africa	0.0	RF	ALL	DRM features & DRM sequences removed	DRM features & DRM sequences removed ALL
99	0.28153145486610553	Africa	1.0	RF	ALL	DRM features & DRM sequences removed	DRM features & DRM sequences removed ALL
100	0.28110775575686225	Africa	2.0	RF	ALL	DRM features & DRM sequences removed	DRM features & DRM sequences removed ALL
101	0.2815504556088544	Africa	3.0	RF	ALL	DRM features & DRM sequences removed	DRM features & DRM sequences removed ALL
102	0.28116551649679394	Africa	4.0	RF	ALL	DRM features & DRM sequences removed	DRM features & DRM sequences removed ALL
103	0.28134179190378633	Africa	5.0	RF	ALL	DRM features & DRM sequences removed	DRM features & DRM sequences removed ALL
104	0.2812956771209488	Africa	6.0	RF	ALL	DRM features & DRM sequences removed	DRM features & DRM sequences removed ALL
105	0.28146918673507365	Africa	7.0	RF	ALL	DRM features & DRM sequences removed	DRM features & DRM sequences removed ALL
106	0.28159334700095623	Africa	8.0	RF	ALL	DRM features & DRM sequences removed	DRM features & DRM sequences removed ALL
107	0.2812389222193873	Africa	9.0	RF	ALL	DRM features & DRM sequences removed	DRM features & DRM sequences removed ALL
108	0.28161989661198206	Africa	10.0	RF	ALL	DRM features & DRM sequences removed	DRM features & DRM sequences removed ALL
109	0.28134646746100483	Africa	11.0	RF	ALL	DRM features & DRM sequences removed	DRM features & DRM sequences removed ALL
110	0.28147341777813895	Africa	12.0	RF	ALL	DRM features & DRM sequences removed	DRM features & DRM sequences removed ALL
111	0.2815292091466432	Africa	13.0	RF	ALL	DRM features & DRM sequences removed	DRM features & DRM sequences removed ALL
112	0.28138101081037636	Africa	14.0	RF	ALL	DRM features & DRM sequences removed	DRM features & DRM sequences removed ALL
113	0.2814737141455763	Africa	15.0	RF	ALL	DRM features & DRM sequences removed	DRM features & DRM sequences removed ALL
114	0.28124544496868725	Africa	16.0	RF	ALL	DRM features & DRM sequences removed	DRM features & DRM sequences removed ALL
115	0.28142019389754835	Africa	17.0	RF	ALL	DRM features & DRM sequences removed	DRM features & DRM sequences removed ALL
116	0.28128536873966653	Africa	18.0	RF	ALL	DRM features & DRM sequences removed	DRM features & DRM sequences removed ALL
117	0.28137084196444034	Africa	19.0	RF	ALL	DRM features & DRM sequences removed	DRM features & DRM sequences removed ALL
185	0.16541353383458646	Africa	0.0	FC	ALL	all features kept	all features kept ALL
186	0.10087600592912059	Africa	0.0	LR	ALL	all features kept	all features kept ALL
187	0.09792055415897902	Africa	0.0	NB	ALL	all features kept	all features kept ALL
188	0.1128739772628717	Africa	0.0	RF	ALL	all features kept	all features kept ALL
189	0.11282776722481647	Africa	1.0	RF	ALL	all features kept	all features kept ALL
190	0.11276093562346931	Africa	2.0	RF	ALL	all features kept	all features kept ALL
191	0.11282468693440292	Africa	3.0	RF	ALL	all features kept	all features kept ALL
192	0.11266456236944504	Africa	4.0	RF	ALL	all features kept	all features kept ALL
193	0.11286432712113184	Africa	5.0	RF	ALL	all features kept	all features kept ALL
194	0.11284556441964216	Africa	6.0	RF	ALL	all features kept	all features kept ALL
195	0.11288677240212813	Africa	7.0	RF	ALL	all features kept	all features kept ALL
196	0.11279884861669709	Africa	8.0	RF	ALL	all features kept	all features kept ALL
197	0.11275165160498021	Africa	9.0	RF	ALL	all features kept	all features kept ALL
198	0.11289872573594706	Africa	10.0	RF	ALL	all features kept	all features kept ALL
199	0.11283000832585512	Africa	11.0	RF	ALL	all features kept	all features kept ALL
200	0.11295161354352308	Africa	12.0	RF	ALL	all features kept	all features kept ALL
201	0.11283442210143942	Africa	13.0	RF	ALL	all features kept	all features kept ALL
202	0.11264059615446828	Africa	14.0	RF	ALL	all features kept	all features kept ALL
203	0.11284810211349623	Africa	15.0	RF	ALL	all features kept	all features kept ALL
204	0.11284153408441727	Africa	16.0	RF	ALL	all features kept	all features kept ALL
205	0.11280499410197727	Africa	17.0	RF	ALL	all features kept	all features kept ALL
206	0.11269523293147128	Africa	18.0	RF	ALL	all features kept	all features kept ALL
207	0.11282343578165305	Africa	19.0	RF	ALL	all features kept	all features kept ALL
0	0.273925145263158	Africa		RD	ALL	DRM features removed	DRM features removed ALL
3	0.2978860126315789	Africa		RD	ALL	DRM features & DRM sequences removed	DRM features & DRM sequences removed ALL
6	0.273925145263158	Africa		RD	ALL	all features kept	all features kept ALL
