# Supplementary material for: Using machine learning and big data to explore the drug resistance landscape in HIV
Source: PLoS Comput Biol. 2021 Aug 26;17(8):e1008873. doi: 10.1371/journal.pcbi.1008873 (PMC8425536; doi:10.1371/journal.pcbi.1008873)
Supplement: S1 Data — A zip archive containing the processed data used to generate each panel of the main figures. (ZIP) [file pcbi.1008873.s007.zip › AllFigures_data/Fig_1_a.csv]

	task	dataset	subtype	shorthand	variable	value	group
5	DRM features removed	Africa	ALL	FC	AMI	0.0516493005631686	DRM features removed ALL
6	DRM features removed	Africa	ALL	LR	AMI	0.06361716769843981	DRM features removed ALL
7	DRM features removed	Africa	ALL	NB	AMI	0.05145663901677067	DRM features removed ALL
8	DRM features removed	Africa	ALL	RF	AMI	0.04181038872133705	DRM features removed ALL
16	DRM features removed	UK	B	FC	AMI	0.006811969570915277	DRM features removed B
17	DRM features removed	UK	B	LR	AMI	0.008552171595017541	DRM features removed B
18	DRM features removed	UK	B	NB	AMI	0.006936811960689824	DRM features removed B
19	DRM features removed	UK	B	RF	AMI	0.001774323882857246	DRM features removed B
27	DRM features removed	UK	C	FC	AMI	0.0049168624686927185	DRM features removed C
28	DRM features removed	UK	C	LR	AMI	0.007210949846518276	DRM features removed C
29	DRM features removed	UK	C	NB	AMI	0.008220133137692636	DRM features removed C
30	DRM features removed	UK	C	RF	AMI	0.002783452586202802	DRM features removed C
38	DRM features & DRM sequences removed	Africa	ALL	FC	AMI	0.0	DRM features & DRM sequences removed ALL
39	DRM features & DRM sequences removed	Africa	ALL	LR	AMI	0.0013818229716969289	DRM features & DRM sequences removed ALL
40	DRM features & DRM sequences removed	Africa	ALL	NB	AMI	-7.472512380338614e-05	DRM features & DRM sequences removed ALL
41	DRM features & DRM sequences removed	Africa	ALL	RF	AMI	-0.00036231217297177427	DRM features & DRM sequences removed ALL
49	DRM features & DRM sequences removed	UK	B	FC	AMI	7.530221815005022e-16	DRM features & DRM sequences removed B
50	DRM features & DRM sequences removed	UK	B	LR	AMI	7.530221815005022e-16	DRM features & DRM sequences removed B
51	DRM features & DRM sequences removed	UK	B	NB	AMI	-4.108214295370415e-05	DRM features & DRM sequences removed B
52	DRM features & DRM sequences removed	UK	B	RF	AMI	-6.795133389218053e-05	DRM features & DRM sequences removed B
60	DRM features & DRM sequences removed	UK	C	FC	AMI	-6.027494286853957e-16	DRM features & DRM sequences removed C
61	DRM features & DRM sequences removed	UK	C	LR	AMI	4.5376985269515274e-05	DRM features & DRM sequences removed C
62	DRM features & DRM sequences removed	UK	C	NB	AMI	-3.962384689888687e-05	DRM features & DRM sequences removed C
63	DRM features & DRM sequences removed	UK	C	RF	AMI	-4.4424684118762196e-05	DRM features & DRM sequences removed C
71	all features kept	Africa	ALL	FC	AMI	0.346027760102038	all features kept ALL
72	all features kept	Africa	ALL	LR	AMI	0.5083704108310051	all features kept ALL
73	all features kept	Africa	ALL	NB	AMI	0.48504700457458244	all features kept ALL
74	all features kept	Africa	ALL	RF	AMI	0.4492541714955944	all features kept ALL
82	all features kept	UK	B	FC	AMI	0.07522029983470438	all features kept B
83	all features kept	UK	B	LR	AMI	0.10901017439072516	all features kept B
84	all features kept	UK	B	NB	AMI	0.1079444028709268	all features kept B
85	all features kept	UK	B	RF	AMI	0.08515812680752229	all features kept B
93	all features kept	UK	C	FC	AMI	0.05339142928939397	all features kept C
94	all features kept	UK	C	LR	AMI	0.13710830502956128	all features kept C
95	all features kept	UK	C	NB	AMI	0.10890775369892088	all features kept C
96	all features kept	UK	C	RF	AMI	0.10100775039889556	all features kept C
