# Supplementary material for: Using machine learning and big data to explore the drug resistance landscape in HIV
Source: PLoS Comput Biol. 2021 Aug 26;17(8):e1008873. doi: 10.1371/journal.pcbi.1008873 (PMC8425536; doi:10.1371/journal.pcbi.1008873)
Supplement: S1 Data — A zip archive containing the processed data used to generate each panel of the main figures. (ZIP) [file pcbi.1008873.s007.zip › AllFigures_data/Fig_S2.csv]

	index	variable	ratio	lower	higher	group	dataset
7	L228H	A98G	8.706264199935086	4.302945301542777	15.270270270270274	NNRTI	Africa
11	L228H	K219E	23.53153153153153	13.087203474774475	39.87829614604463	NRTI	Africa
12	E203K	V118I	8.463888888888889	4.080586080586081	15.329388560157792	Other	Africa
24	E203K	T215Y	7.500999333777481	4.10589519650655	12.3557278208441	NRTI	Africa
32	E203K	M184V	12.694086175599505	6.546860087803017	31.319408181026983	NRTI	Africa
34	L228R	M184V	17.42060762396102	10.231055900621119	36.20836843583263	NRTI	Africa
35	L228H	M184V	29.77708512467755	13.923957179771133	inf	NRTI	Africa
36	E203K	L210W	13.9454806312769	7.3522727272727275	24.015004413062663	NRTI	Africa
39	L228H	L210W	12.388235294117644	6.04122340425532	22.764814814814816	NRTI	Africa
44	E203K	M41L	10.102646688138917	5.483309143686503	16.400724512678973	NRTI	Africa
47	L228H	M41L	8.507491947906455	4.501661129568107	15.159999999999998	NRTI	Africa
59	L228H	D67G	14.021276595744679	4.264150943396227	28.49009009009009	NRTI	Africa
67	L228H	T215F	14.84863523573201	8.65137614678899	24.86139534883721	NRTI	Africa
68	E203K	K219Q	11.366666666666667	5.5893827950111925	20.52701451065144	NRTI	Africa
70	L228R	K219Q	9.75925925925926	5.451505016722408	14.599025974025974	NRTI	Africa
71	L228H	K219Q	20.108108108108105	10.833333333333332	35.40625	NRTI	Africa
72	E203K	E44D	13.133333333333335	5.305929919137466	24.29629629629629	NRTI	Africa
78	L228R	V108I	7.5662491760052735	4.503604902667628	11.561290322580644	NNRTI	Africa
79	L228H	V108I	13.036944045911047	7.052631578947367	22.758813330764788	NNRTI	Africa
86	L228R	Y181C	7.8963182395260265	5.182082250420423	11.48903183242619	NNRTI	Africa
87	L228H	Y181C	11.176102596183922	6.676155717761557	19.445833333333333	NNRTI	Africa
95	L228H	T69N	12.306725329981143	5.6394230769230775	22.48074921956296	Other	Africa
118	L228R	M230L	10.38362068965517	5.0434782608695645	17.077339102217415	NNRTI	Africa
